# Supplementary material for: Improving the Compliance of Massive Hemorrhage Protocols Through Education Is Associated with Patient Survival
Source: J Clin Med. 2025 Jun 30;14(13):4632. doi: 10.3390/jcm14134632 (PMC12250384; doi:10.3390/jcm14134632)
Supplement: Supplementary file 1 [file jcm-14-04632-s001.zip]

Archive with 1 entries (1 files):
- jcm-3674614-supplementary.pdf
